# Supplementary material for: The role of PB1-F2 in adaptation of high pathogenicity avian influenza virus H7N7 in chickens
Source: Vet Res. 2024 Jan 3;55:5. doi: 10.1186/s13567-023-01257-8 (PMC10765749; doi:10.1186/s13567-023-01257-8)
Supplement: Supplementary file 4 — Additional file 4. FASTA file H7N7 AR 1385_15 wt PB1-F2. [file 13567_2023_1257_MOESM4_ESM.fasta]

>72GA87_17699617_17699617.ab1_extraction
ATGGAACAGGAACAGGATACACCATGGACACAGTAAACAGAACACATCAATACTCAGAGAAGGGAAAGTGGACAACAAACACAGAGACCGGAGCACCCCAACTCAACCCAATTGATGGACCATTACCAGAGGACAACGACCCAAGCGGATATGCACAAACGGATTGCGTGTTGGAAGCAATGGCTTTCCTTGAAGAATCCCACCCAGGGATCTTTGAAAACTCTTGTCTTGAAACGATGGAAGTCGTTCAGCAAACAAGAGTGGACAAATTAA
